# Supplementary material for: The MAPK Signaling Pathway Presents Novel Molecular Targets for Therapeutic Intervention after Traumatic Spinal Cord Injury: A Comparative Cross-Species Transcriptional Analysis
Source: Int J Mol Sci. 2021 Nov 29;22(23):12934. doi: 10.3390/ijms222312934 (PMC8657729; doi:10.3390/ijms222312934)
Supplement: Supplementary file 1 [file ijms-22-12934-s001.zip]

Archive with 1 entries (1 files):
- ijms-1392741 proof done-supplementary.pdf
